# Supplementary material for: Oxidation of fish oil exacerbates alcoholic liver disease by enhancing intestinal dysbiosis in mice
Source: Commun Biol. 2020 Sep 2;3:481. doi: 10.1038/s42003-020-01213-8 (PMC7468239; doi:10.1038/s42003-020-01213-8)
Supplement: Supplementary file 4 — Supplementary Data 1 [file 42003_2020_1213_MOESM4_ESM.xlsx]

## Sheet: Figure 1
	Figure 1a							Figure 1a
ALT	CON/CO	ETH/CO	ETH/OFO	ETH/OFO	ETH/FO		AST	CON/CO	ETH/CO	ETH/OFO	ETH/OFO	ETH/FO
	5.5312	37.3289	9.86975	76.0691	17.4956			13.4773	48.9221	26.9543	89.9732	38.6233
	7.60972	34.6873	12.5837	66.0398	17.1451			19.6151	40.1518	22.1852	81.0758	57.2889
	3.88924	17.5347	6.51109	54.3964	7.90926			10.5992	34.7807	31.2061	70.3024	32.036
	5.38981	46.4964	11.7878	38.2302	15.075			7.43147	65.0369	20.5472	39.7501	32.5153
	8.80852	32.6096	7.66382	49.7899	30.3903			5.74162	41.9167	17.5594	57.2889	38.2951
	6.79192	49.3402	18.2461	49.5969	14.4599			10.5992	69.4103	25.6096	84.3817	26.3043
	5.5312	17.2227	20.333	66.5581	11.2701			19.9387	35.8482	21.8912	72.8313	32.6358
	4.70471	30.6955	5.48391	48.1294	19.1334			14.5496	54.3462	11.2652	80.4993	21.6964
		37.441		44.6461					68.9664		75.5913
	Figure 1b							Figure 1b
Plasma TG	CON/CO	ETH/CO	ETH/OFO	ETH/OFO	ETH/FO		Hepatic TG	CON	ETH	OFO	OFO+ETH	FO+ETH
	0.161004	0.557871	0.229921	0.814527	0.363002			3.02494	30.8492	10.6467	32.5999	12.2647
	0.298838	0.467566	0.316661	0.702834	0.246556			6.98509	20.3499	7.48026	30.331	18.8167
	0.465189	0.480636	0.291709	0.566188	0.450931			7.87912	18.517	9.3546	29.9659	7.49069
	0.288144	0.519848	0.242992	0.715904	0.289332			7.12403	15.4611	11.6779	42.0231	16.5374
	0.195463	0.301215	0.15744	0.349932	0.385578			6.4767	18.2618	8.76506	23.8734	16.6221
	0.120605	0.439048	0.114664	0.418849	0.406966			5.62124	16.9794	15.8812	40.001	9.29864
	0.17051	0.328544	0.361814	0.547177	0.281015			9.25539	21.6593	9.68901	25.3876	14.2912
	0.181204	0.480636	0.060005	0.782445	0.226356			8.35466	21.8375	5.09465	30.9404	10.4216
		0.499648		0.574506					17.5966		17.2551
	Figure 1c							Figure 1c
CAT	CON/CO	ETH/CO	ETH/OFO	ETH/OFO	ETH/FO		SOD	CON/CO	ETH/CO	ETH/OFO	ETH/OFO	ETH/FO
	1256.09	723.658	765.749	365.119	583.964			205.238	79.0298	117.724	78.7767	86.7699
	1119.6	602.005	512.974	518.473	795.817			219.376	85.0181	140.601	67.4219	113.703
	870.99	1014.93	844.879	593.185	740.035			171.18	110.117	125.081	97.4846	146.369
	857.314	441.79	770.777	395.871	931.062			146.919	106.584	149.521	61.1946	137.678
	779.321	552.776	536.198	225.082	1026.83			210.145	93.0982	108.79	83.0281	91.8051
	1159.72	802.001	654.345	469.924	885.166			183.256	98.4021	125.774	86.4584	123.131
	923.101	574.878	901.113	590.365	901.443			133.353	132.134	103.106	69.7884	154.511
	Figure 1c							Figure 1c
GSH	CON/CO	ETH/CO	ETH/OFO	ETH/OFO	ETH/FO		MDA	CON/CO	ETH/CO	ETH/OFO	ETH/OFO	ETH/FO
	129.374	66.4309	69.7335	31.0722	85.9618			0.572708	1.57418	1.06252	1.81518	1.06208
	88.2803	86.1082	90.1522	70.4048	117.666			0.566634	0.85446	0.854124	1.53559	0.549991
	99.6648	71.2295	101.415	42.2285	84.6655			0.398005	1.07917	1.1845	1.75431	1.01919
	134.271	110.554	80.8876	50.9867	130.321			0.626262	1.60082	0.939084	2.6714	0.782339
	131.804	80.5043	59.9934	61.1039	89.0883			0.423455	0.98347	0.646351	2.05499	0.665108
	115.623	69.9321	59.8487	45.0721	98.2451			0.529455	1.3797	0.701561	2.21856	0.930042
	94.8675	84.2414	76.0858	50.5632	62.6844			0.597029	0.894058	0.784063	3.11691	0.804577

## Sheet: Figure 2
	Figure 2a							Figure 2a							Figure 2b
TNF-α	CON/CO	ETH/CO	ETH/OFO	ETH/OFO	ETH/FO		IL-1β	CON/CO	ETH/CO	ETH/OFO	ETH/OFO	ETH/FO		MCP-1	CON/CO	ETH/CO	ETH/OFO	ETH/OFO	ETH/FO
	16.6864	51.5124	28.1763	56.7423	42.2433			34.1703	132.888	54.0004	163.501	86.644			36.3143	81.8719	52.7313	111.495	58.9678
	17.5709	49.0752	17.2407	88.1215	26.8302			36.302	95.9631	39.7854	173.811	58.2317			39.9033	72.1233	42.5773	120.339	72.3619
	19.5297	40.0416	34.282	55.72	21.1027			52.2837	93.1292	56.1239	152.797	66.925			47.004	91.0056	46.5616	170.7	56.0845
	15.8439	44.846	19.2183	82.2306	33.3181			39.7497	87.2528	60.6505	129.303	68.5751			33.6276	53.1481	53.8593	119.352	71.5251
	9.83254	32.2149	27.352	50.7835	29.4397			46.6895	101.087	57.6288	107.559	92.3371			26.052	100.701	65.8783	96.4887	30.2264
	20.5012	35.9743	19.2034	49.3993	31.0986			49.2901	83.7572	79.1245	130.607	50.5702			40.9326	89.9882	41.0541	104.951	56.5583
	Figure 2a							Figure 2a
IL-6	CON/CO	ETH/CO	ETH/OFO	ETH/OFO	ETH/FO		IL-10	CON/CO	ETH/CO	ETH/OFO	ETH/OFO	ETH/FO
	11.3612	37.687	24.8416	81.4249	28.6349			93.623	45.3573	108.453	42.4755	40.6562
	19.361	53.3875	19.2865	92.3861	25.8974			80.6829	59.9085	103.699	35.3568	53.854
	14.4505	34.2504	34.0699	75.3942	40.1798			109.25	70.5614	76.0086	27.1609	32.6352
	19.0441	37.2036	21.1568	66.7944	26.5096			111.156	49.0628	102.638	50.4108	56.2795
	21.4715	55.5617	24.3453	56.6369	33.2905			100.437	62.3518	53.1411	27.938	59.2974
	22.9631	36.4476	24.2215	48.3986	34.249			88.7402	80.1743	97.9231	34.6531	32.3794

## Sheet: Figure 3
	Figure 3c							Figure 3d							Figure 3e
Plasma LPS	CON/CO	ETH/CO	ETH/OFO	ETH/OFO	ETH/FO		16S rRNA	CON/CO	ETH/CO	ETH/OFO	ETH/OFO	ETH/FO		Fecal LPS	CON/CO	ETH/CO	ETH/OFO	ETH/OFO	ETH/FO
	0.29141	1.22558	0.914188	2.13206	0.706595			1.02163	5.3922	0.829823	5.0311	3.55753			0.88406	1.54843	1.65426	2.63103	1.30421
	0.083817	0.796552	0.0492187	2.69948	0.84499			1.09496	4.37983	0.953216	8.17305	1.5485			0.916533	1.83549	2.70069	1.95276	1.27326
	0.84499	1.46777	0.775792	1.76532	0.499003			0.953216	2.34709	1.17355	6.63858	3.55753			0.979203	1.22139	2.18147	3.33333	1.29923
	0.30525	1.53005	1.12178	2.02135	0.0838175			0.889381	3.81286	1.65964	5.3922	1.77876			0.942511	1.44529	1.3563	3.01489	0.93717
	0.533601	1.12178	0.5682	2.51957	0.983385			0.953216	3.09701	1.09496	4.37983	1.90643			1.14597	2.26971	2.10547	2.58799	1.17085
		1.81376	0.533601	2.49881	0.84499			0.829823	3.31929	1.34805	8.75966	2.04326			1.0703	1.60345	1.63495	2.43761	1.23003
								1.25778	4.37983	1.17355	7.11505	2.6961			0.755685	1.64417	2.05173	3.0464	1.39228

## Sheet: Figure 5
	Figure 5a						Figure 5a						Figure 5a
Fecal LPS	ETH-CO/-ABx	ETH-OFO/-ABx	ETH-CO/+ABx	ETH-OFO/+ABx		Plasma LPS	ETH-CO/-ABx	ETH-OFO/-ABx	ETH-CO/+ABx	ETH-OFO/+ABx		16S rRNA	ETH-CO/-ABx	ETH-OFO/-ABx	ETH-CO/+ABx	ETH-OFO/+ABx
	2.34332	3.63941	0.961018	1.12282			2.47421	6.20507	2.08928	1.11215			0.730878	8.86243	0.839558	0.636266
	2.09241	3.13391	0.839197	1.2549			2.1485	3.65861	1.05293	1.40825			0.964399	10.1803	0.681933	0.182719
	2.45675	3.437	1.51834	1.13998			2.03006	4.8134	1.28981	1.34903			1.46175	6.71646	0.681933	0.899815
	1.4685	2.91123	1.10176	1.14509			3.18485	4.07315	1.20098	2.59265			0.839558	8.26894	0.553902	0.365439
	1.54104	3.88484	0.932545	1.30896			2.20772	7.89284	0.3719	1.43786			0.730878	10.1803	0.449908	0.276951
	1.47226	2.65504	1.32668	1.2549			1.61552	5.61287	2.97758	1.58591			1.27253	5.45546	0.550281	0.839558
	1.38326	3.06841	1.03683	1.45636			1.91162	3.80666	0.93449	1.49708
	1.40281	3.77417	1.40516	2.56874			3.12563	6.20507	0.43112	0.90488

## Sheet: Figure 6
	Figure 6a						Figure 6a						Figure 6b
TNF-α	ETH-CO/-ABx	ETH-OFO/-ABx	ETH-CO/+ABx	ETH-OFO/+ABx		IL-1β	ETH-CO/-ABx	ETH-OFO/-ABx	ETH-CO/+ABx	ETH-OFO/+ABx		MCP-1	ETH-CO/-ABx	ETH-OFO/-ABx	ETH-CO/+ABx	ETH-OFO/+ABx
	41.3777	75.5678	32.8063	21.1033			94.9106	260.38	99.6144	47.2998			106.44	193.89	98.5757	66.9481
	71.8103	83.6768	24.1874	31.4461			103.894	338.684	63.0265	139.908			106.36	227.342	66.5514	55.8455
	31.7092	69.2959	20.3208	39.6494			87.5878	201.914	59.2775	165.985			85.1954	184.97	81.4143	98.4666
	28.5828	53.6352	22.0488	46.6174			170.079	213.876	85.8779	82.2801			82.7579	136.819	53.3863	72.4553
	49.9206	71.5456	26.2746	36.1493			163.796	185.608	61.3395	56.2204			103.778	221.504	54.9698	73.9838
	44.26	64.0605	36.4774	24.7427			180.166	204.16	140.552	68.6739			56.7258	151.385	59.3607	95.1064
	43.4654	60.6756	18.4265	20.8133			93.2224	131.55	50.9463	41.3841			90.1646	116.35	52.854	69.5896
	Figure 6a
IL-6	ETH/-ABx	ETH-OFO/-ABx	ETH/+ABx	ETH-OFO/+ABx
	33.1614	88.2477	17.6624	28.2581
	30.2797	50.5783	36.9667	39.9437
	41.9108	61.61	21.2462	27.4746
	50.9117	71.2837	30.3166	34.2759
	45.9602	84.0362	28.319	21.8713
	28.7598	50.885	20.5191	19.6079

## Sheet: Figure 7
	Figure 7a						Figure 7a
ALT	ETH-CO/-ABx	ETH-OFO/-ABx	ETH-CO/+ABx	ETH-OFO/+ABx		AST	ETH-CO/-ABx	ETH-OFO/-ABx	ETH-CO/+ABx	ETH-OFO/+ABx
	32.4427	68.5546	25.0083	31.2657			46.965	98.7977	29.8728	54.3553
	63.1541	87.9519	20.4208	37.7202			86.3057	104.009	44.5143	57.2587
	57.7024	79.3816	17.3189	47.5028			50.9025	95.1936	55.2834	77.8615
	55.6896	73.2303	27.7325	28.3055			64.8072	117.566	24.479	44.5143
	67.4106	81.88	34.599	30.1618			69.1269	94.8247	31.4493	23.6356
	41.5729	61.3325	27.166	31.5196			70.2819	89.4972	46.1971	15.8821
	31.8769	79.5469	21.7677	23.6387			75.2181	110.151	35.9872	23.0429
	44.7613	95.9692	15.7556	18.2829			64.605	75.7649	19.8734	13.8481
	Figure 7a						Figure 7b
Plasma TG	ETH-CO/-ABx	ETH-OFO/-ABx	ETH-CO/+ABx	ETH-OFO/+ABx		Hepatic TG	ETH-CO/-ABx	ETH-OFO/-ABx	ETH-CO/+ABx	ETH-OFO/+ABx
	0.367054	0.635239	0.301553	0.416489			27.38	33.5094	17.7904	15.5111
	0.354696	0.710627	0.161899	0.177966			30.4113	28.0974	18.0104	22.8876
	0.427612	0.850281	0.231108	0.215042			18.4174	44.3862	15.3055	21.2305
	0.585804	0.942971	0.194032	0.3893			27.7253	53.7319	15.1354	11.9121
	0.24841	0.418961	0.147069	0.428848			25.435	44.9853	12.8296	9.69914
	0.540077	0.393008	0.334922	0.205155			22.809	37.8667	28.6446	19.3651
	0.35346	0.420197	0.217514	0.253354			24.0766	54.3036	17.1817	21.002
	0.181673	0.48817	0.135946	0.379413			33.3241	42.8728	13.1954	19.9427

## Sheet: Figure 8
	Figure 8a						Figure 8a
Plasma LPS	ETH-CO/-OCA	ETH-OFO/-OCA	ETH-CO/+OCA	ETH-OFO/+OCA		Fecal LPS	ETH-CO/-OCA	ETH-OFO/-OCA	ETH-CO/+OCA	ETH-OFO/+OCA
	1.52105	2.46979	0.35337	0.86423			0.623696	1.15725	0.734101	0.949149
	1.01019	2.10489	0.71827	1.44807			0.451771	1.07282	0.571103	0.475732
	1.88595	3.27257	0.79125	1.01019			0.184903	0.806884	0.420774	0.506481
	0.79125	1.95893	0.28039	1.95893			0.831367	0.941873	0.291497	0.886471
	Figure 8b						Figure 8b
TNF-α	ETH-CO/-OCA	ETH-OFO/-OCA	ETH-CO/+OCA	ETH-OFO/+OCA		IL-6	ETH-CO/-OCA	ETH-OFO/-OCA	ETH-CO/+OCA	ETH-OFO/+OCA
	21.9903	58.8896	17.6468	22.103			27.6955	45.7228	13.3321	21.0447
	19.7008	33.5302	9.9999	35.1573			34.8294	37.461	17.6971	25.147
	29.4713	56.228	13.4424	30.9327			21.2721	40.4967	23.024	30.316
	23.1942	42.6572	19.9536	26.4499			31.3039	59.4401	20.0309	30.0343
	Figure 8e						Figure 8e						Figure 8e
ALT	ETH-CO/-OCA	ETH-OFO/-OCA	ETH-CO/+OCA	ETH-OFO/+OCA		AST	ETH-CO/-OCA	ETH-OFO/-OCA	ETH-CO/+OCA	ETH-OFO/+OCA		Hepatic TG	ETH-CO/-OCA	ETH-OFO/-OCA	ETH-CO/+OCA	ETH-OFO/+OCA
	63.029	99.5648	45.4047	79.042			100.025	217.421	95.2232	102.3			13.8452	23.1661	9.24063	9.98815
	64.1499	165.002	62.0344	67.7599			92.3593	197.864	77.6857	116.53			16.0772	32.8531	8.61518	16.6598
	86.6594	150.4	54.7642	91.7965			107.052	131.439	71.802	124.559			9.37463	30.1384	11.7029	13.8951
	76.649	88.5062	60.7467	62.6127			117.246	144.379	76.2754	92.7522			16.7578	20.6622	6.2549	20.8709

## Sheet: Supplementary Figures
		Supplemental Figure 4 a
	Plasma ethanol	CON/CO	ETH/CO	CON/OFO	ETH/OFO	ETH/FO
		6.17665	163.035	5.71711	164.72	127.65
		5.10438	87.6695	7.70847	169.622	111.872
		9.85302	151.7	11.8444	144.806	99.7709
		10.0062	168.09	6.32984	160.584	165.486
		6.32984	141.896	10.1594	136.381	146.951
		2.80665	101.609	16.593	141.743	117.693
		6.48302	109.268	8.62757	127.037	165.18
		Supplemental Figure 5 a
	Plasma ethanaol	ETH-CO/-ABx	ETH-OFO/-ABx	ETH-CO/+ABx	ETH-OFO/+ABx
		301.255	328.521	303.093	303.093
		264.797	177.177	269.086	270.618
		229.259	300.642	363.753	186.293
		281.647	135.818	290.226	205.504
		295.74	253.155	230.791	273.375
		303.399	223.132	241.514	222.761
